# Supplementary material for: A BAFF ligand-based CAR-T cell targeting three receptors and multiple B cell cancers
Source: Nat Commun. 2022 Jan 11;13:217. doi: 10.1038/s41467-021-27853-w (PMC8752722; doi:10.1038/s41467-021-27853-w)
Supplement: Supplementary file 3 — Source Data [file 41467_2021_27853_MOESM3_ESM.xlsx]

## Sheet: Figure 1d
Unmodified Control	no-BAFF Control	CAR-T		5:1 E:T ratio
5.98667	6.76667	29.4267		Cytotoxicity (% PI+ Jeko-1 Cells)
6.48667	8.54667	37.3867
9.17667	11.1167	40.5367

## Sheet: Figure 2a
Gene delivery method	Exon									Transcript (non-exon)									Non-transcript
TcB-M	6.58358	7.06628	6.58569	6.32242	6.30865	5.6715	6.41347	6.37553		55.0799	54.4904	54.2456	51.9121	52.4133	53.8569	53.8859	53.14		38.3365	38.4433	39.1687	41.7655	41.2781	40.4716	39.7006	40.4845			Integration site frequency (%)
PiggyBac	1.02673	3.20556	4.22343	2.76919	3.65274	3.55519	5.22413	2.33332	7.19258	49.5277	56.1475	53.8999	54.8185	54.8912	56.4386	51.1371	53.7392	56.4192	49.4455	40.647	41.8767	42.4124	41.4561	40.0062	43.6388	43.9275	36.3882
Sleeping Beauty	0.905837	2.2322	2.69001	2.16412	1.76393	1.36418	1.92732	1.23682	0.878776	46.3402	52.873	53.7569	52.5487	47.225	46.1175	47.7414	49.9365	41.7633	52.7539	44.8948	43.5531	45.2871	51.0111	52.5183	50.3313	48.8267	57.358
Lentivirus (Wang)	7.66933	7.83834								76.9621	77.0563								15.3685	15.1054
Lentivirus (Brady)	5.60472	6.01852	12.7413	8.24373						79.646	77.7778	72.5869	78.4946						14.7493	16.2037	14.6718	13.2616
Random	4.411	4.19391	4.28662	4.22419	4.16537	4.1573	4.21679	4.26844		49.0595	49.8074	49.3352	49.4009	49.2404	49.4707	49.2798	49.4163		46.5295	45.9987	46.3782	46.3749	46.5943	46.372	46.5035	46.3152

## Sheet: Figure 2b
TcB-M	PiggyBac	Sleeping Beauty	Lentivirus (Wang)	Lentivirus (Brady)	Random
17.251	35.2225	38.744	13.8375	12.696	30.112		Median integration distance to transcriptional start site (kB)
17.2405	26.5205	30.6455	14.2325	11.498	29.916
17.56	23.7575	30.1775		8.226	29.832
19.616	26.923	29.176		12.469	30.0345
19.605	22.86	35.1775			30.039
19.797	20.708	37.778			30.123
18.684	18.9145	30.4615			30.153
18.395	24.222	28.561			29.75
	13.53	43.2225

## Sheet: Figure 3a
Recombinant BAFF or BAFF Receptor	Unmodified Control			CAR-T				3:1 E:T ratio
Vehicle	108.66	99.4069	91.9336	23.6062	20.7592	18.9798		Relative Cell Viability (%)
BAFF	93.0306	101.584	105.385	22.0697	20.8025	25.2376
BAFF-R	95.2688	102.043	102.688	25.5914	23.6559	25.5914
BCMA	97.5983	99.5633	102.838	19.3231	23.5808	24.8908
TACI	94.3844	102.808	102.808	22.4622	20.1944	20.5184

## Sheet: Figure 3b
Target Cell	Unmodified Control			CAR-T				5:1 E:T ratio
293T (Parental)	18.2187	12.1705	14.4615	19.5933	21.8974	27.9063		Cytotoxicity (% PI+ HEK293T Cells)
293T-BAFFR	8.18817	11.6367	13.5202	28.8531	32.4476	39.6631
293T-BCMA	-1.2537	2.7417	1.75518	26.8374	29.6366	28.1815
293T-TACI	21.5167	24.9148	33.3428	53.6213	53.122	54.1572

## Sheet: Figure 3c
Target Cell	Unmodified Control								CAR-T
Jeko-1	4.6558	4.6558	5.78163	6.53219	6.62601	4.74962	4.46816	7.18893	28.6736	31.3006	30.0809	28.6736	25.0147	25.3899	24.9208	24.0765		Cytotoxicity (% of max LDH release)
Airway Epithelial Cells	-1.29552	-1.05672	-1.10448	-1.24776	-0.722388	-1.24776	-0.483582	-0.579104	4.63881	3.82687	3.87463	4.68657	2.29851	2.44179	2.48955	2.77612
Jeko-1	2.32149	2.32149	2.1339	2.41529	5.9796	2.88428	2.97807	2.79048	35.4086	32.8761	32.3133	37.3784	32.4071	31.4691	26.3102	32.5009
Aortic Smooth Muscle Cells	1.23663	0.791997	1.90357	1.45894	1.34778	0.680839	2.45936	1.90357	6.54439	9.6568	8.8787	10.6572	4.4324	2.98736	5.32166	3.6543
Jeko-1	11.0866	8.26424	7.20586	7.48809	11.0866	6.64138	6.57082	6.85306	51.2701	48.9416	47.9538	46.8248	49.7883	42.6618	42.8735	43.0852
Cardiac Myocytes	-3.22017	-3.39483	-3.65681	-1.73562	-3.22017	-1.73562	-3.3075	-1.47364	-0.644034	0.0545792	0.316559	0.491213	-1.34265	0.578539	-0.294728	-0.731361
Jeko-1	-14.2102	-2.93266	9.55318	9.75456	-7.6652	-3.43612	-3.13405	4.41787	20.0755	28.3323	29.1378	21.2838	26.8219	-1.27124	22.0894	20.4783
CNS Neurons	-1.25181	-4.58999	-4.29971	-3.28374	-4.15457	-5.17054	-4.29971	-4.73512	-47.877358*	-9.41582	-16.3824	-11.738	-18.1241	-22.0428	-22.188	-17.3984
Jeko-1	6.88939	3.4101	3.88455	2.7775	5.38697	4.59622	3.17288	3.0938	46.5256	40.8323	40.9904	40.4369	42.4138	35.0598	35.297	37.2739
Hepatocytes	-4.97538	-2.07308	-8.91423	-1.86577	-3.52423	-2.90231	-5.80461	-0.82923	18.0876	23.2703	17.673	25.758	9.58798	14.3561	2.33221	10.6245
Jeko-1	3.88746		24.6125	24.2463	4.6198		18.7538	21.6831	33.47369706*		78.7318	71.2621	27.46857073*		75.4363	65.6231
Ovarian Surface Epithelial Cells	1.33421	5.14389	-1.55589	0.644526	1.07147	3.042	1.07147	0.907262	8.20641	10.1441	9.19167	11.9504	6.00599	7.05694	5.7761	6.23589
Jeko-1	2.62437	1.02693	2.44181	0.433592	0.798722	1.52898	1.75719	0.114103	22.7522	25.8558	24.2127	26.5404	22.9347	25.8101	21.885	20.3788
PNS Neurons	2.7953	-3.168	-4.94553						-32.6692	-3.25401	-12.1416
Jeko-1	5.39747	5.33452	6.46775	5.52339	7.7269	6.15296	5.96409	5.96409	33.0043	30.7378		30.8008	30.7378	27.527	25.9531	26.2049
Renal Epithelial Cells	0.258398	0.510493	-0.951661	-0.44747	0.00630239	-0.245793	-0.598727	0.510493	4.7583	5.91794	7.53135	6.42213	4.35495	4.40537	4.30453	4.80872
Jeko-1	-11.7044	32.70862801*	-17.5035	-15.5941	-11.1386	42.46817539*	-6.32956	-12.7652	65.1521	56.6655	62.1818	52.9173	54.8975	59.4236	50.8663	48.2496
Sertoli Cells	-17.8937	-19.4834	-19.7218	-17.3373	-18.768	-14.3169	-16.9399	-18.768	0.904123	2.73224	0.665673	3.44759	2.57327	0.0298063	3.12966	102.881272*
Jeko-1	-7.09967	-10.8445	-13.4972	-11.3127	-7.41174	-10.6885	-14.1213	-7.41174	51.9212	46.4599	49.7367	53.1695	50.3608	51.9212	37.7219	39.1262
Trophoblasts (Placenta)	-5.95794	-5.16715	-4.16068	-3.72933	-8.11467	-5.31093	-5.95794	-6.67685	-5.50863	-4.1427	0.026959	3.98095	-7.30589	-5.50863	-3.85514	-0.188713

## Sheet: Figure 4b
Jeko-1	E:T Ratio	Unmodified Control			CAR-T
	10:1	32.63	39.67	41.06	73.39	74.31	75.57		Cytotoxicity (% PI+ Jeko-1 Cells)
	5:1	17.85	21.39	24.75	65.47	70.94	71.39
	1:1	7.57	3.54	4.34	21.42	24.06	26.81
rs4;11	E:T Ratio	Unmodified Control			CAR-T
	10:1	8.48667	9.83667	8.34667	65.6167	70.7167	65.8267		Cytotoxicity (% PI+ rs4;11 Cells)
	5:1	3.09667	5.08667	6.36667	56.6167	56.1467	57.3567
	1:1	-0.13333	0.136667	1.76667	21.3867	21.7167	25.2867
RPMI-8226	E:T Ratio	Unmodified Control			CAR-T
	1:5	22.8961	21.5783	18.5834	86.6427	81.6412	82.0605		Cytotoxicity (% PI+ RPMI-8226 Cells)
	1:10	15.0794	9.77838	6.69362	61.2758	54.9266	54.6571
	1:20	11.9048	6.03474	5.97484	40.9704	31.7011	29.5148
U266	E:T Ratio	Unmodified Control			CAR-T
	1:5	5.96971	2.18067	11.0612	59.4159	61.2512	62.376		Cytotoxicity (% PI+ U266 Cells)
	1:10	1.94386	1.39622	2.99472	37.2293	35.4532	36.874
	1:20	-0.08387	1.97346	4.11959	12.2009	16.4784	16.3304
MM.1s	E:T Ratio	Unmodified Control			CAR-T
	5:1	25.5833	19.1533	23.0333	62.0833	64.3333	63.5733		Cytotoxicity (% PI+ MM.1s Cells)
	3:1	14.6833	11.7033	12.6733	62.7633	63.8533	62.2033
	1:1	4.95333	5.18333	3.88333	39.9533	42.6833	48.9433

## Sheet: Figure 4c
Target Cell	Unmodified Control			CAR-T
Parental	3.535	2.685	2.885	32.495	33.745	32.895		Cytotoxicity (% PI+ Jeko-1 Cells)
BAFF-R KO	3.165	3.085	3.325	33.205	33.685	34.095
TACI KO	2.295	2.155	2.045	25.175	27.475	27.835
BAFF-R/TACI Dual KO	2.29	2.65	2.22	7.17	6.65	8.03

## Sheet: Figure 4d
Target Cell	Unmodified Control			CAR-T
Parental	11.3305	14.7156	14.7782	44.0056	46.4347	45.8862		Cytotoxicity (% PI+ RPMI-8226 Cells)
BCMA KO	11.3299	9.76436	10.0065	42.8341	46.5623	50.694
TACI KO	9.28327	9.63328	11.3833	31.7477	30.1249	37.2206
BCMA/TACI Dual KO	-2.27868	6.29715	11.0239	21.6474	23.0639	25.9738

## Sheet: Figure 5a
Target Cell	Unmodified Control			CAR-T
Jeko-1	23.34	22.18	23.66	56.55	53.99	58.06		CD69+ cells (%)
rs4;11	7.19	7.17	7.58	24.92	26.89	27.64
RPMI-8226	36.53	35.58	34.88	53.23	50.65	49.65
U266	19.8	21.88	20.09	47.48	50.92	51.01

[truncated: 26 more sheets: Figure 5b, Figure 5c, Figure 6b, Figure 6c, Figure 6d, Figure 7a, Figure 7b, Figure 7d, Figure 7e, Figure 7f, Figure 7g, Figure 7h, Table 1, Table 2, Supplementary Figure 2a, Supplementary Figure 2b, Supplementary Figure 4a, Supplementary Figure 4b, Supplementary Figure 4c, Supplementary Figure 4d …]
